# Supplementary material for: Transcriptome analysis of Burkitt lymphoma cells treated with anti-convulsant drugs that are inhibitors of Epstein–Barr virus lytic reactivation
Source: PLoS One. 2024 Apr 18;19(4):e0299198. doi: 10.1371/journal.pone.0299198 (PMC11025866; doi:10.1371/journal.pone.0299198)
Supplement: S1 Table — These 20 genes were significantly (adjusted p-value <0.05) up-regulated by butyrate compared to untreated cells as shown in the RNAseq dataset. (XLSX) [file pone.0299198.s004.xlsx]

## Sheet: Up NaBonly padj0.05 pub
Gene Name	GeneID	baseMean	log2FoldChange	lfcSE	stat	pvalue	padj
PLLP	ENSG00000102934	14.6298	7.36634	1.9989	3.6852	0.000229	0.011102
ASAP3	ENSG00000088280	20.2249	3.27101	0.991728	3.29829	0.000973	0.03022
KLHL25	ENSG00000183655	16.9009	3.19276	0.83004	3.84652	0.00012	0.007171
SLC24A6 / SLC8B1	ENSG00000089060	21.2985	3.00829	0.948658	3.1711	0.001519	0.040414
SIRT2	ENSG00000068903	24.8186	2.21518	0.689499	3.21274	0.001315	0.036337
OXNAD1	ENSG00000154814	24.7943	2.05889	0.660812	3.1157	0.001835	0.046688
FAM45A	ENSG00000119979	55.0926	1.86939	0.5051	3.70103	0.000215	0.010552
ALAD	ENSG00000148218	40.0318	1.79458	0.567409	3.16276	0.001563	0.041337
CDK6	ENSG00000105810	58.967	1.63891	0.510907	3.20785	0.001337	0.036776
G6PD	ENSG00000160211	78.1486	1.60766	0.417633	3.84946	0.000118	0.007131
ILK	ENSG00000166333	47.1248	1.60441	0.476494	3.36712	0.00076	0.02542
TM7SF2	ENSG00000149809	55.659	1.60028	0.426815	3.74936	0.000177	0.009352
STXBP1	ENSG00000136854	85.2834	1.59625	0.484601	3.29394	0.000988	0.030236
MIDN	ENSG00000167470	102.164	1.42049	0.341704	4.15708	3.22e-05	0.003071
CPNE3	ENSG00000085719	91.3498	1.3953	0.410528	3.3988	0.000677	0.023847
BLCAP	ENSG00000166619	99.8561	1.38781	0.402717	3.44611	0.000569	0.021485
RITA1	ENSG00000139405	79.9067	1.17809	0.363857	3.23779	0.001205	0.034187
FLNA	ENSG00000196924	433.192	0.971617	0.30473	3.18845	0.00143	0.038729
HSP90B1	ENSG00000166598	391.629	0.823266	0.220078	3.74079	0.000183	0.009516
TOP1	ENSG00000198900	439.146	0.6964	0.206669	3.36964	0.000753	0.025279
