# Supplementary material for: Transcriptome analysis of Burkitt lymphoma cells treated with anti-convulsant drugs that are inhibitors of Epstein–Barr virus lytic reactivation
Source: PLoS One. 2024 Apr 18;19(4):e0299198. doi: 10.1371/journal.pone.0299198 (PMC11025866; doi:10.1371/journal.pone.0299198)
Supplement: S2 Table — These 57 genes were significantly (adjusted p-value <0.05) down-regulated by butyrate compared to untreated cells as shown in the RNAseq dataset. (XLSX) [file pone.0299198.s005.xlsx]

## Sheet: Down NaBonly padj0.05 for pub
Gene Name	GeneID	baseMean	log2FoldChange	lfcSE	stat	pvalue	padj
SDHAF2 / AP003108.2	ENSG00000256591	14.3758	-7.26444	1.6874	-4.3051	1.6691e-05	0.00200259
WASH9P pseudogene / FO538757.1	ENSG00000279457	7.41296	-6.38373	2.01984	-3.16051	0.00157491	0.0415393
NEDD8-MDP1	ENSG00000255526	7.13742	-5.84171	1.7895	-3.26444	0.0010968	0.0320027
C7orf55-LUC7L2	ENSG00000269955	19.5553	-5.83754	1.77723	-3.28463	0.00102116	0.0307568
HERC2P2 pseudogene	ENSG00000276550	14.9476	-4.3737	1.33236	-3.28267	0.00102828	0.0308716
AP5S1	ENSG00000125843	8.23384	-4.20679	1.25461	-3.35307	0.00079921	0.0262755
TFAP4	ENSG00000090447	18.249	-3.33665	0.860888	-3.87583	0.00010626	0.0065652
NSMAF	ENSG00000035681	38.6443	-3.19411	0.894584	-3.57049	0.00035631	0.0151911
MRPL58	ENSG00000167862	15.1243	-3.10045	0.971119	-3.19266	0.0014097	0.0383743
RUNX1T1	ENSG00000079102	24.3434	-2.63965	0.799305	-3.30243	0.00095852	0.0300324
KANSL1	ENSG00000120071	36.6408	-2.4866	0.757022	-3.28471	0.00102087	0.0307568
MYSM1	ENSG00000162601	77.6164	-2.19952	0.638432	-3.44519	0.00057065	0.0214845
PTPN7	ENSG00000143851	32.4745	-2.10791	0.608793	-3.46245	0.00053528	0.0206526
NDST1	ENSG00000070614	64.4284	-2.08456	0.555413	-3.75317	0.00017462	0.0093165
SENP6	ENSG00000112701	73.2821	-2.05655	0.4768	-4.31324	1.6088e-05	0.00198051
SLC16A7	ENSG00000118596	46.9714	-2.02733	0.568844	-3.56394	0.00036533	0.015505
NUPL2	ENSG00000136243	41.2498	-1.85887	0.593729	-3.13084	0.00174306	0.045083
AC118549.1	ENSG00000036549	54.2984	-1.75724	0.568133	-3.093	0.00198142	0.0481785
USP47	ENSG00000170242	89.071	-1.73032	0.506476	-3.41638	0.00063459	0.0226288
MAU2	ENSG00000129933	68.502	-1.71806	0.516403	-3.32698	0.00087794	0.028073
ZNF451	ENSG00000112200	76.7943	-1.60995	0.518237	-3.10659	0.00189262	0.0474458
PUM3	ENSG00000080608	46.7627	-1.60551	0.465874	-3.44623	0.00056847	0.0214845
SIN3B	ENSG00000127511	57.6975	-1.58699	0.48021	-3.30478	0.00095049	0.0299823
TTC17	ENSG00000052841	65.5696	-1.53361	0.453444	-3.38214	0.00071925	0.0246343
DTX1	ENSG00000135144	146.4	-1.51787	0.449725	-3.37511	0.00073785	0.0250521
KCMF1	ENSG00000176407	66.7938	-1.46236	0.434642	-3.36451	0.00076679	0.0254787
SMAD4	ENSG00000141646	67.5574	-1.41326	0.439911	-3.2126	0.0013154	0.0363369
ATP13A1	ENSG00000105726	64.4372	-1.38383	0.444825	-3.11095	0.00186483	0.0471869
GNPNAT1	ENSG00000100522	92.733	-1.38302	0.402712	-3.43427	0.00059416	0.0220144
ZNF146	ENSG00000167635	108.196	-1.36568	0.414335	-3.29608	0.00098042	0.0302196
SLC7A1	ENSG00000139514	185.984	-1.30777	0.311316	-4.20077	2.6601e-05	0.00275967
CKAP5	ENSG00000175216	310.507	-1.30414	0.398816	-3.27003	0.00107536	0.0316739
SLC38A1	ENSG00000111371	434.606	-1.30073	0.30474	-4.26833	1.9694e-05	0.00218909
CCDC86	ENSG00000110104	77.9006	-1.29692	0.36997	-3.50546	0.00045582	0.0185851
FAM208A	ENSG00000163946	121.284	-1.26216	0.405908	-3.10948	0.00187417	0.0472949
EFTUD2	ENSG00000108883	146.92	-1.25314	0.404121	-3.1009	0.00192933	0.04773
RAD23B	ENSG00000119318	248.172	-1.24029	0.362591	-3.42064	0.00062473	0.0226091
LARP1	ENSG00000155506	480.48	-1.20116	0.372287	-3.22645	0.00125338	0.0351436
WDR12	ENSG00000138442	75.0363	-1.20092	0.386625	-3.10615	0.00189539	0.0474458
PES1	ENSG00000100029	94.9232	-1.17835	0.356793	-3.30261	0.00095788	0.0300324
SMARCA4	ENSG00000127616	283.601	-1.16279	0.362529	-3.20745	0.00133918	0.0367762
PSMD7	ENSG00000103035	92.2054	-1.11562	0.32191	-3.46563	0.00052898	0.0204942
XPO6	ENSG00000169180	212.48	-1.11266	0.319245	-3.48527	0.00049163	0.0196171
TCOF1	ENSG00000070814	206.653	-1.10563	0.353291	-3.12951	0.00175097	0.0451624
CHD8	ENSG00000100888	164.848	-1.07668	0.345414	-3.11706	0.00182667	0.0466852
SLC38A2	ENSG00000134294	263.469	-1.06348	0.279548	-3.80429	0.00014221	0.00813653
SORL1	ENSG00000137642	266.291	-1.03904	0.280386	-3.70574	0.00021078	0.0104682
POLE3	ENSG00000148229	175.912	-1.03756	0.297418	-3.48857	0.00048561	0.0195438
DIDO1	ENSG00000101191	129.314	-1.01543	0.314189	-3.23191	0.00122965	0.034783
EIF5	ENSG00000100664	342.348	-1.01488	0.244132	-4.15711	3.223e-05	0.00307115
ATXN2L	ENSG00000168488	229.055	-1.00337	0.254963	-3.93537	8.307e-05	0.00554016
BAZ1B	ENSG00000009954	210.181	-0.923212	0.298354	-3.09435	0.00197242	0.0480849
RCC2	ENSG00000179051	342.992	-0.913594	0.284162	-3.21504	0.00130426	0.0362437
ANP32B	ENSG00000136938	246.65	-0.913187	0.286687	-3.18531	0.001446	0.0390211
MATR3	ENSG00000015479	372.813	-0.78091	0.252106	-3.09754	0.00195133	0.0477902
ARCN1	ENSG00000095139	315.753	-0.767845	0.227056	-3.38174	0.00072027	0.0246343
DDX21	ENSG00000165732	467.506	-0.716714	0.194923	-3.67691	0.00023607	0.0113619
